# Supplementary material for: Monitoring for micronutrient deficiency after bariatric surgery—what is the risk?
Source: Eur J Clin Nutr. 2023 Aug 7;77(11):1071–83. doi: 10.1038/s41430-023-01318-3 (PMC10630125; doi:10.1038/s41430-023-01318-3)
Supplement: Supplementary file 2 — Supplementary table 1: Micronutrient content of Centrum Advanced [file 41430_2023_1318_MOESM2_ESM.xlsx]

## Sheet: Table S1
Table S1. Micronutrient content of Centrum AdvanceTM
Nutrient	Content of 1 tablet	Content of 2 tablets	Percentage of perioperative guideline nutrient target met by 2 tablets (%)
Vitamin A (Retinol Equivalents)	1,300IU	2,600IU	1.3
Colecalciferol (vitamin D3)	15 micrograms	30micrograms	0.6
Lutein	500 micrograms	1mg	NDR
Lycopene	600 micrograms	1,200micrograms	NDR
Phytomenadione (vitamin K1)	25 micrograms	50micrograms	NDR
Calcium pantothenate (vitamin B5)	10.8 mg	21.6mg	NDR
Thiamine nitrate (vitamin B1)	2.18 mg	4.36mg	90% for the first 3-4mths 545% for Females and 436% for Males after 3-4mths postop
Nicotinamide	15 mg	30mg	NDR
Riboflavin (vitamin B2)	3.2 mg	6.4mg	NDR
Pyridoxine hydrochloride (vitamin B6)	6 mg	12mg	NDR
Cyanocobalamin (vitamin B12)	22 micrograms	44micrograms	0%a
Biotin (vitamin H)	45 micrograms	90micrograms	NDR
Folic acid	400 micrograms	800micrograms	100% Mb
			200% Fc
dl-alpha-tocopheryl acetate (vitamin E)	50 mg	100mg	6.67
Ascorbic acid (vitamin C)	90 mg	180mg	NDR
Calcium (as calcium carbonate 135.3 mg and calcium hydrogen phosphate 64.7 mg)	200 mg	400mg	33%d
Magnesium (as magnesium oxide)	50 mg	100mg	NDR
Iron (as ferrous fumarate)	5 mg	10mg	0.15
Zinc (as zinc oxide)	7.5 mg	15mg	1
Manganese (as manganese sulfate monohydrate)	3.5 mg	7mg	NDR
Chromium (as chromic chloride hexahydrate)	35 micrograms	70micrograms	NDR
Selenium (as sodium selenate)	55 micrograms	110micrograms	NDR
Copper (as cupric sulfate)	500 micrograms	1mg	0.5
Iodine (as potassium iodide)	150 micrograms	300micrograms	NDR
Phosphorus (as calcium hydrogen phosphate)	50 mg	100mg	NDR
Potassium (as potassium sulfate)	80mg	160mg	NDR
NDR: no dose recommended by perioperative guidelines;
aguidelines recommend intramuscular, not oral supplementation;
bM: male;
cF: female;
d33% from centrum supplementation, acknowledging that guidelines recommend 1200mg from supplements and diet
