# Supplementary material for: Monitoring for micronutrient deficiency after bariatric surgery—what is the risk?
Source: Eur J Clin Nutr. 2023 Aug 7;77(11):1071–83. doi: 10.1038/s41430-023-01318-3 (PMC10630125; doi:10.1038/s41430-023-01318-3)
Supplement: Supplementary file 3 — Supplementary table 2: Nutritional biochemistry test units of measure, definition of deficiency and testing methodologies of the three pathology laboratories included in this study; including assays [file 41430_2023_1318_MOESM3_ESM.xlsx]

## Sheet: Table S2
Table S2. Nutritional biochemistry test units of measure, definition of deficiency and testing methodologies of the three pathology laboratories included in this study; including assays used and coefficient of variation of each assay.
Nutritional Biochemistry Test	Pathology lab 1		Pathology lab 2		Pathology lab 3			Definition of deficiency
	Assay	Coefficient of variation	Assay	Coefficient of variation	Assay		Coefficient of variation
25-OH vitamin D (nmol/L)	LC MSMS	0.025	Diasorin Liaison XL	0.07	Atellica IM, Siemens Reagent, Luminescent Immunoassay (LIA)		0.07	Two groups:
								<30, deficient
								<50, insufficient
Albumin (g/L)	Bromocresol Purple, Beckman Coulter DxC	0.011	Abbott Architect c16000	0.017	Atellica CH, Siemens Reagent, BCG- Unspecified Buffer method		0.015	<35
Corrected Calcium (mmol/L)	ISE Indirect, Beckman Coulter DXC	0.01	Abbott Architect c16000	0.01	Atellica CH, Siemens Reagent, Arsenazo Dye Method		0.015	<2.1
Ceruloplasmin (umol/L)	Nephelometry BN11	0.042	n/a	n/a	Immunoturbidemtric Cobas 8000 Dedicated Reagent		0.012	<1.48
Copper (serum) (umol/L)	Graphite Furnace Atomic Absorption Spectrometer (GFAAS)	0.052	Agilent 7900 ICP-MS	0.036	Colorimetric. Beckman Coutler AU5700. Dedicated Reagent.		0.058	<11
C-reactive protein (mg/L)	Immunoturbidimetric, Beckman Coulter	0.017	Abbott Architect c16000	0.028	Atellica CH, Siemens Reagent, Turbidimetry method		0.01	Two cut offs for inflammation:
								> 5
								> 10
Ferritin (ug/L)	Beckman Coulter DXI - Chemiluminescence	0.091	Abbott Architect i2000	0.045	Atellica CH, Siemens Reagent, Immunochemilumnimetric (ICMA) method		0.05	<30
Folate (nmol/L)	Beckman Coulter DXI - Chemiluminescence	0.049	Abbott Architect i2000	0.045	Atellica IM, Siemens Reagent, Luminescent Immunoassay (LIA)		0.09	<10
Haemoglobin (g/L)	Sysmex XN	0.8 – 1.0%	n/a	n/a	Sysmex XN analyser. Photometric assay using SLS-Haemoglobin on		<1.0%	M: <130
	Coulter's Principle & flow cytometry							F: <120
Magnesium (mmol/L)	Calmagite, Beckman Coulter DXC	0.016	Abbott Architect c16000	0.018	Atellica CH, Siemens Reagent, Xylidlyl Dye method		0.02	<0.7
Parathyroid Hormone (pmol/L)	Beckman Coulter DXI - Chemiluminescence	0.069	Roche e602	0.023	Atellica CH, Siemens Reagent, Immunochemiluminometric Assay		0.04	>7
Phosphate (mmol/L)	Phosphomolybdate-UV Beckman Coulter DXC	0.036	Abbott Architect c16000	0.023	Atellica CH, Siemens Reagent, Phoshomolybdate formation Method		0.01	<0.75
Plasma Glutathione Peroxidase (U/L)	Spectrophotometer,	0.041	n/a	n/a	n/a		n/a	<370
	Beckman Coulter AU480
Red Cell Glutathione Peroxidase (U/g Hb)	Spectrophotometric,	0.074	n/a	n/a	n/a		n/a	<25
	Beckman Coulter AU480
Retinol Binding Protein (umol/L)	Nephelometry BN11	0.037	n/a	n/a	n/a		n/a	<1.4
Zinc (serum) (umol/L)	Graphite Furnace Atomic Absorption Spectrometer (GFAAS)	1.8 -4.6%	Agilent 7900 ICP-MS	0.038	Colorimetric Roche Cobas 8000- Randox		0.06	<8
Vitamin A (umol/L)	HPLC	0.04	HPLC	0.04	HPLC UV/Vis Detection - Protein Precipiation (no extraction) Reagent - QML in house preparation		0.06	<1.1
Vitamin B1 (nmol/g Hb)	HPLC	0.1	n/a	n/a	n/a		n/a	<0.9
Vitamin B1 nmol/L	n/a	n/a	HPLC	0.047	In-House L-CMS/MS (ABSciex, Shimadzu)		0.036	<66
Vitamin B12 (pmol/L)	Beckman Coulter DXI - Chemiluminescence	0.063	Abbott Architect i2000	0.054	Atellica CH, Siemens Reagent, Lumniescent Immunoassay (LIA)		0.06	<110 deficient
								<133, subclinical deficiency
Vitamin C (umol/L)	spectrophotometric endpoint assay	0.044	HPLC	0.045	HPLC UV/Vis Detection - Protein Precipiation + Acid extraction. Reagent - QML in house preparation		0.082	<11
Vitamin E (umol/L)	HPLC	0.044	HPLC	0.045	HPLC UV/Vis Detection - Protein Precipiation (no extraction) Reagent - QML in house preparation		0.067	<11
