# Supplementary material for: Monitoring for micronutrient deficiency after bariatric surgery—what is the risk?
Source: Eur J Clin Nutr. 2023 Aug 7;77(11):1071–83. doi: 10.1038/s41430-023-01318-3 (PMC10630125; doi:10.1038/s41430-023-01318-3)
Supplement: Supplementary file 4 — Supplementary table 6A: Nutritional biochemistry over time: Sleeve Gastrectomy [file 41430_2023_1318_MOESM4_ESM.xlsx]

## Sheet: Table S6A
Table S6A. Nutritional biochemistry over time: Sleeve Gastrectomy
Nutritional Biochemistry test	Time	n	Mean [SD] or Median (IQR) or n (%)	Change from preoperativea
				Mean [SD], (95% CI)	p valuec
Haemoglobin (g/L)	Preop	135	138 [12]
	1-3 months postop	128	139 [12]	-1 [9], (-2, 1)	0.4
	6 months postop	127	137 [14]	-2 [10], (-4, 0)	0.06
	12 months postop	112	135 [13]	-4 [11], (-6, -2)	<0.001
Ferritin (ug/L)a	Preop	127	87.0 (50.0-149.0)
	1-3 months postop	127	107.0 (52.0-180.0)	12% [61%], (0.3, 23%)	0.05
	6 months postop	120	80.0 (40.25-139.8)	-8% [63%], (-20, 5%)	0.2
	12 months postop	104	72.0 (39.8-154.3)	-13% [73%], (-28, 3%)	0.1
Transferrin Saturation (%)	Preop	126	18.2 [8.0]
	1-3 months postop	125	23.1 [9.2]	4.6 [7.6], (3.2, 6.1)	<0.001
	6 months postop	119	24.5 [11.4]	6.5 [10.1], (4.5, 8.4)	<0.001
	12 months postop	104	25.9 [10.9]	7.4 [10.3], (5.3, 9.6)	<0.001
Vitamin B12 (pmol/L)a	Preop	125	272 (209-363)
	1-3 months postop	116	286 (203-366)	2% [34%], (-4, 9%)	0.5
	6 months postop	116	278 (211-367)	2% [43%], (-6, 10%)	0.7
	12 months postop	97	288 (200-394)	7% [49%], (-3, 18%)	0.2
Folate (serum) (nmol/L)	Preop	123	25.4 (18.9-32.6)
	1-3 months postop	126	30.0 (20.2-40.4)	4.3 [14.1], (1.6, 7.0)	0.002
	6 months postop	125	26.4 (16.7-48.8)	3.4 [16.4], (0.2, 6.6)	0.04
	12 months postop	106	26.4 (15.6-47.0)	3.1 [15.8], (-0.2, 6.4)	0.07
Copper (umol/L)a	Preop	112	21 (19 - 24)
	1-3 months postop	122	20 (18 - 22)	-6% [15%], (-9, -3%)	<0.001
	6 months postop	114	20 (18 - 23)	-4% [16%], (-7, -0.5%)	0.02
	12 months postop	96	19 (17 - 21)	-9% [20%], (-13, -4%)	<0.001
Ceruloplasmin (umol/L)a	Preop	64	2.26 (2.03 - 2.63)
	1-3 months postop	92	2.11 (1.87 - 2.38)	-6% [14%], (-10, -2%)	0.001
	6 months postop	84	2.19 (1.97 - 2.37)	-5% [15%], (-9, -0.3%)	0.04
	12 months postop	71	2.00 (1.85-2.22)	-7% [18%], (-13, -2%)	0.01
Vitamin D (nmol/L)	Preop	128	64.7 [24.2]
	1-3 months postop	126	80.3 [22.2]	15.8 [27.1], (10.8, 20.8)	<0.001
	6 months postop	121	76.7 [21.2]	11.6 [24.7], (6.8, 16.3)	<0.001
	12 months postop	109	76.5 [25.1]	11.4 [27.5], (5.9, 16.9)	<0.001
Parathyroid hormone (pmol/L)a	Preop	118	5.0 (3.9 - 7.1)
	1-3 months postop	119	4.7 (3.6 - 5.8)	-7% [40%], (-15, 0.1%)	0.06
	6 months postop	116	4.5 (3.5 - 5.8)	-14% [38%], (-21, -6%)	0.001
	12 months postop	91	4.4 (2.8 - 5.9)	-14% [40%], (-23, -5%)	0.03
Vitamin B1 (nmol/g Hb)	Preop	90	1.36 (1.16, 1.60)
	1-3 months postop	100	1.19 (0.97, 1.57)	-4% [33%) (-12, 4%)	0.3
	6 months postop	112	1.39 (1.11, 1.77)	-1% [33%] (-9, 7%)	0.8
	12 months postop	86	1.42 (1.13, 1.77)	6% [27%] (-1, 14%)	0.09
CRP (mg/L)ab	Preop	122	13 (6.0-19.0)
	1-3 months postop	126	5.9 (2.0 - 10.0)	-57% [59%], (-68, -46%)	<0.001
	6 months postop	119	5.0 (2.0 - 10.0)	-76% [71%], (-90, -62%)	<0.001
	12 months postop	93	2.0 (2.0 - 4.6)	-119% [84%], (-138, -100%)	<0.001
CRP >5mg/L	Preop	122	95 (66%)
	1-3 months postop	126	67 (47%)		<0.001
	6 months postop	119	57 (40%)		<0.001
	12 months postop	93	20 (14%)		<0.001
Albumin (g/L)	Preop	140	39.1 [3.1]
	1-3 months postop	128	39.2 [3.2]	0.1 [3.0], (-0.5, 0.6)	0.7
	6 months postop	130	38.8 [3.4]	-0.4 [2.9], (-0.9, 0.2)	0.2
	12 months postop	114	38.6 [3.4]	-0.5 [3.3], (-1.1, 0.2)	0.1
HbA1c (%)a	Preop	127	5.80 (5.30-6.90)
	1-3 months postop	121	5.30 (5.10-5.75)	-11% [13%] (-13, -8%)	<0.001
	6 months postop	122	5.20 (4.90-5.50)	-13% [16%] (-16, -10%)	<0.001
	12 months postop	105	5.20 (4.90-5.50)	-14% [15%] (-17, -10%)	<0.001
aPercent change for those variables that were log transformed;
bPathology laboratories truncate these continuous variables, with CRP is truncated at ≤2mg/L in 27% patients at 1-3 months, 31% cases at 6 months and 61% cases at 12 months.
cusing paired t-test
