# Supplementary material for: Monitoring for micronutrient deficiency after bariatric surgery—what is the risk?
Source: Eur J Clin Nutr. 2023 Aug 7;77(11):1071–83. doi: 10.1038/s41430-023-01318-3 (PMC10630125; doi:10.1038/s41430-023-01318-3)
Supplement: Supplementary file 5 — Supplementary table 6B: Nutritional biochemistry over time: Gastric Bypass [file 41430_2023_1318_MOESM5_ESM.xlsx]

## Sheet: Table S6B
Table S6B. Nutritional biochemistry over time: Gastric Bypass
	n	Mean [SD] or Median (IQR) or n (%)	Change from preoperativea
			Mean [SD], (95% CI)	p valuec
Haemoglobin (g/L)	66	139 [15]
	59	134 [14]	-5 [12], (-8, -2)	0.003
	55	135 [15]	-4 [15], (-8, 0)	0.04
	48	134 [14]	-5 [14], (-10, -1)	0.01
Ferritin (ug/L)a	66	79.5 (42.3-165.8)
	59	114.0 (73.0-210.0)	30% [60%], (15, 45%)	<0.001
	54	84.0 (49.5-152.3)	-3% [81%], (-25, 20%)	0.8
	48	89.0 (23.3-146.5)	-24% [91%], (-50, 2%)	0.08
Transferrin Saturation (%)	66	15.6 [5.6]
	59	17.6 [6.3]	2.8 [6.0], (1.2, 4.3)	0.001
	54	20.2 [7.4]	5.2 [7.7], (3.1, 7.3)	<0.001
	48	23.3 [9.0]	8.4 [9.2], (5.7, 11.0)	<0.001
Vitamin B12 (pmol/L)a	66	240 (162-314)
	59	270 (219-368)	23% [52%], (10, 37%)	0.001
	55	225 (177-332)	6% [58%], (-10, 21%)	0.5
	48	208 (161-363)	4% [59%], (-13, 21%)	0.6
Folate (serum) (nmol/L)b	66	33.3 (21.1-51.6)
	59	34.9 (25.9-48.3)	0.12 [14.3], (-3.8, 3.6)	0.9
	55	45.2 (25.8-52.8)	4.1 [16.7], (-0.4, 8.6)	0.07
	48	46.9 (20.7-52.8)	3.1 [17.8], (-2.0, 8.3)	0.2
Copper (umol/L)a	66	21 (18 - 23)
	59	20 (18 - 23)	-1% [16%], (-5, -3%)	0.6
	53	20 (18 - 22)	-6% [14%], (-10, -2%)	0.005
	48	19 (17 - 21)	-10% [16%], (-15, -5%)	<0.001
Ceruloplasmin (umol/L)a	66	2.23 (2.01-2.51)
	59	2.19 (2.00-2.50)	-0.3% [15%], (-4, 4%)	0.9
	53	2.09 (1.89-2.30)	-6% [16%], (-10, -2%)	0.004
	48	1.96 (1.77-2.37)	-13% [15%], (-17, -9%)	<0.001
Vitamin D (nmol/L)	66	62.4 [22.0]
	59	69.1 [19.5]	8.2 [19.5], (3.1, 13.3)	0.002
	54	72.3 [22.9]	9.2 [26.7], (1.9, 16.5)	0.02
	48	70.8 [29.0]	9.9 [31.1], (0.9, 19.0)	0.03
Parathyroid hormone (pmol/L)a	66	5.1 (3.6 - 6.3)
	59	5.0 (3.4 - 6.2)	-5% [34%], (-14, 4%)	0.3
	54	5.1 (3.5 - 6.4)	0% [39%], (-11, 11%)	0.99
	48	5.0 (3.8 - 7.2)	3% [48%], (-11, 17%)	0.7
Vitamin B1 (nmol/g Hb)a	64	1.30 (1.12-1.45)
	58	1.08 (0.95-1.37)	-14% [28%], (-21, -6%)	0.001
	51	1.32 (1.16-1.66)	7% [30%], (-1, 16%)	0.08
	48	1.33 (1.12-1.73)	4% [29%], (-5, 13%)	0.4
Vitamin A (umol/L)	63	2.00 [0.55]
	53	1.56 [0.51]	-0.41 [0.43], (-0.53, -0.29)	<0.001
	53	1.63 [0.59]	-0.34 [0.39], (-0.45, -0.23)	<0.001
	47	1.75 [0.52]	-0.26 [0.41], (-0.38, -0.13)	<0.001
Retinol Binding Protein (umol/L)	64	2.47 [0.76]
	56	1.95 [0.72]	-0.59 [0.54], (-0.73, -0.44)	<0.001
	53	1.99 [0.72]	-0.46 [0.46], (-0.59, -0.33)	<0.001
	47	2.17 [0.63]	-0.31 [0.52], (-0.47, -0.16)	<0.001
Vitamin E (umol/L)	63	31.2 [18.3]
	52	22.6 [4.5]	-8.9 [19.3], (-14.4, -3.4)	0.002
	53	27.3 [7.6]	-4.3 [21.1], (-10.2, 1.6)	0.1
	46	26.8 [6.6]	-6.2 [21.7], (-12.8, 0.4)	0.07
Vitamin C (umol/L)	63	40.1 [32.2]
	44	45.6 [23.6]	4.5 [39.9], (-7.9, 17.0)	0.5
	52	54.8 [24.8]	14.4 [40.7], (3.0, 25.8)	0.02
	45	56.4 [24.8]	12.8 [39.6], (0.6, 25.0)	0.04
Zinc (umol/L)	64	13.0 [2.2]
	56	14.1 [2.3]	1.1 [2.5], (0.4, 1.8)	0.002
	54	12.3 [2.6]	-0.7 [3.0], (-1.5, 0.1)	0.1
	48	12.6 [2.3]	-0.4 [2.5], (-1.1, 0.3)	0.2
Plasma glutathione peroxidase (U/L)a	64	410 (340-490)
	56	345 (290 - 428)	-14% [28%], (-22, -7%)	<0.001
	53	360 (234 - 440)	-14% [33%], (-23, -5%)	0.004
	47	440 (370 - 510)	6% [28%], (-3, 14%)	0.2
Red cell glutathione peroxidase (U/g Hb)a	63	35 (30 - 44)
	56	37 (31 - 48)	2% [16%], (-3, 6%)	0.5
	52	36 (29 - 44)	-1.5% [21%], (-7, 4%)	0.6
	48	34 (28 - 41)	-5% [25%], (-13, 2%)	0.2
CRP (mg/L)ab	66	9.2 (4.4 - 16.0)
	59	6.3 (2.3 - 13.0)	-23% [83%], (-45, -2%)	0.04
	53	3.6 (2.0 - 9.8)	-59% [92%], (-85, -34%)	<0.001
	48	2.0 (2.0 - 3.8)	-90% [101%], (-119, -60%)	<0.001
CRP >5mg/L	66	46 (70%)
	59	35 (53%)		0.5
	53	19 (29%)		<0.001
	48	9 (14%)		<0.001
Albumin (g/L)	66	40.4 [3.7]
	59	39.8 [3.6]	-0.8 [3.7], (-1.8, 0.1)	0.08
	55	38.7 [3.6]	-1.5 [4.3], (-2.7, -0.3)	0.01
	48	39.5 [3.5]	-1.2 [3.2], (-2.2, -0.3)	0.01
HbA1c (%)	66	7.50 (5.90-8.73)
	55	6.20 (5.50-7.10)	-18% [13%] (-21, -14%)	<0.001
	54	5.70 (5.20-6.60)	-23% [20%] (-28, -17%)	<0.001
	48	5.65 (5.30-6.75)	-21% [19%] (-27, 15%)	<0.001
aPercent change for those variables that were log transformed;
bPathology laboratories truncate these continuous variables, with CRP truncated at ≤2mg/L in 32% patients at 6 months and 54% patients at 12 months and serum folate is truncated at ≥52.8nmol/L in 36% patients at 6 months and 42% patients at 12 months.
cusing paired t-test
