# Supplementary material for: Monitoring for micronutrient deficiency after bariatric surgery—what is the risk?
Source: Eur J Clin Nutr. 2023 Aug 7;77(11):1071–83. doi: 10.1038/s41430-023-01318-3 (PMC10630125; doi:10.1038/s41430-023-01318-3)
Supplement: Supplementary file 6 — Supplementary table 7A: Average consumption of nutrients from oral supplementation over time: Sleeve Gastrectomy [file 41430_2023_1318_MOESM6_ESM.xlsx]

## Sheet: Table S7A
7A. Average consumption of nutrients from oral supplementation over time: Sleeve Gastrectomy
Nutrient Intake	Guideline recommended daily intake	Preoperative	1-3 months postoperative	6 months postoperative	12 months postoperative
		[Median, (IQR)]	[Median, (IQR)]	[Median, (IQR)]	[Median, (IQR)]
n		117	123	113	97
Calcium (mg)	1200	0 (0, 0)	400 (170, 507)*	400 (200, 605)*	342 (93, 672)*
n		117	124	115	98
Copper (ug)	1000	0 (0, 0)	500 (161, 1000)*	714 (357, 1000)*	500 (168, 1000)*
n		116	124	114	96
Folic Acid (ug)	F: 800, M: 400	0 (0, 0)	400 (286, 800)*	400 (300, 800)*	400 (229, 688)*
n		115	117	113	95
Iron (mg)	F: 18, M: 45	0.0 (0.0, 0.0)	6.0 (4.3, 10)*	7.1 (4.9, 10)*	5.0 (3.6, 10.0)*
n		115	120	114	96
Magnesium (mg)	n/a	0 (0, 0)	56 (45, 100)*	68 (47, 100)*	50 (31, 100)*
n		117	124	115	98
Selenium (ug)	n/a	0 (0, 0)	55 (28, 110)*	55 (33, 110)*	55 (22, 68)*
n		117	124	115	98
Vitamin A (IU retinol)	2000	0 (0, 0)	1300 (546, 2,600)*	1300 (929, 2,600)*	1300 (530, 2,299)*
n		117	124	115	98
Vitamin B1 (mg)	12	0.00 (0.00, 0.00)	2.18 (1.64, 4.36)*	4.00 (2.18, 4.36)*	2.18 (1.36, 4.36)*
n		115	123	113	97
Vitamin B12 (ug)	Intramuscular only	0 (0, 0)	22 (10, 44)*	25 (17, 44)*	22 (4, 44)*
n		116	122	115	97
Vitamin C (mg)	n/a	0 (0, 0)	111 (77, 180)*	150 (90, 180)*	90 (60, 180)*
n		113	119	115	91
Vitamin D (IU)	3000	0 (0, 0)	600 (429, 1,200)*	1134 (514, 1,300)*	600 (257, 1,200)*
n		117	124	115	98
Vitamin E (mg a-tocopherol)	15	0 (0, 0)	50 (20, 100)*	50 (29, 100)*	39 (17, 56)*
n		117	124	115	98
Zinc (mg)	8	0.0 (0.0, 0.0)	7.5 (6.4, 15.0)*	9.4 (5.7 (15.0)*	7.5 (4.3 (13.7)*
*p<0.001 vs. preoperative levels, as per Wilcoxon Signed Rank Test
