# Supplementary material for: Monitoring for micronutrient deficiency after bariatric surgery—what is the risk?
Source: Eur J Clin Nutr. 2023 Aug 7;77(11):1071–83. doi: 10.1038/s41430-023-01318-3 (PMC10630125; doi:10.1038/s41430-023-01318-3)
Supplement: Supplementary file 7 — Supplementary table 7B: Average consumption of micronutrients from oral supplementation over time after Gastric Bypass [file 41430_2023_1318_MOESM7_ESM.xlsx]

## Sheet: Table S7B
S7B. Average consumption of nutrients from oral supplementation over time: Gastric Bypass
Nutrient intake	Guideline recommended daily intake	Preoperative	1-3 months postoperative	6 months postoperative	12 months postoperative
		[Median, (IQR)]	[Median, (IQR)]	[Median, (IQR)]	[Median, (IQR)]
n		62	58	55	50
Calcium (mg)	1200	0 (0, 0)	200 (19, 325)*	400 (250, 800)*	424 (364, 914)*
n		62	58	56	50
Copper (ug)	2000	0 (0, 0)	500 (0, 723)*	1000 (500, 1000)*	1000 (500, 1178)*
n		60	57	54	49
Folic Acid (ug)	F: 800, M: 400	0 (0, 0)	300 (186, 400)*	600 (400, 800)*	600 (300, 800)*
n		62	58	55	49
Iron (mg)	F: 18, M: 45	0.0 (0.0, 0.0)	5.0 (0.9, 9.3)*	8.0 (5.0, 10.0)*	8.6 (5.0, 10.0)*
n		62	56	55	49
Magnesium (mg)	n/a	0 (0, 0)	50 (11, 72)*	100 (657, 105)*	100 (44, 100)*
n		62	58	56	50
Selenium (ug)	n/a	0 (0, 0)	43 (0, 55)*	94 (55, 110)*	86 (50, 110)*
n		62	58	56	50
Vitamin A (IU retinol)	5000	0 (0, 0)	1300 (0, 2,000)*	1858 (1235, 2,600)*	1684 (1219, 2,600)*
n		62	58	56	50
Vitamin B1 (mg)	12	0.00 (0.00, 0.00)	2.18 (1.31, 4.36)*	4.36 (2.65, 6.80)*	4.36 (2.41, 5.10)*
n		62	58	56	50
Vitamin B12 (ug)	Intramuscular only	0 (0, 0)	22 (3, 44)*	44 (22, 50)*	44 (24, 50)*
n		61	57	56	50
Vitamin C (mg)	n/a	0 (0, 0)	90 (60, 133)*	180 (107, 230)*	180 (90, 214)*
n		62	58	56	50
Vitamin D (IU)	3000	0 (0, 0)	600 (200, 1,200)*	1200 (650, 2,200)*	1486 (579, 2,200)*
n		62	58	56	50
Vitamin E (mg a-tocopherol)	15	0 (0, 0)	24 (9, 50)*	56 (32, 100)*	75 (36, 100)*
n		62	58	56	50
Zinc (mg)	8	0.0 (0.0, 0.0)	7.5 (2.8, 10.8)*	15.0 (7.5, 15.8)*	15.0 (7.5, 15.2)*
*p<0.001 vs. preoperative levels, as per Wilcoxon Signed Rank Test
