# Supplementary material for: Monitoring for micronutrient deficiency after bariatric surgery—what is the risk?
Source: Eur J Clin Nutr. 2023 Aug 7;77(11):1071–83. doi: 10.1038/s41430-023-01318-3 (PMC10630125; doi:10.1038/s41430-023-01318-3)
Supplement: Supplementary file 8 — Supplementary table8: Different multivitamin supplements consumed by participants during the study [file 41430_2023_1318_MOESM8_ESM.xlsx]

## Sheet: Table S8
Table S8. Different multivitamin supplements consumed by participants during the study
Multivitamin	Vitamin B1 (mg)	Vitamin B12 (ug)	Folic acid (ug)	Iron (mg)	Vitamin D (IU)	Calcium (mg)	Vitamin A (IU retinol)	Vitamin E (mg; a-tocopherol)	Zinc (mg)	Copper (ug)	Vitamin C (mg)	Selenium (ug)	Magnesium (mg)
Centrum AdvancedTM, GSK Australia	2.18	22	400	5	600	200	1300	50	7.5	500	90	55	50
Centrum Advanced 50+TM, GSK Australia	2.18	25	300	4	600	200	1300	75	7.5	500	90	55	50
Centrum womenTM, GSK Australia	3.4	21.6	400	6.8	800	400	633	28	8	900	150	55	64
Centrum women 50+TM, GSK Australia	3.4	35	300	6	800	300	842	40	8	500	150	55	100
Centrum MenTM, GSK Australia	3.7	21.6	400	6	800	300	800	40	11	900	180	55	84
Centrum Men 50+TM, GSK Australia	3.7	45	300	2	800	250	1225	50	11	500	180	55	125
Centrum gummieTM, GSK USA	0	2.4	24	0	1000	0	2000	unclear	5	0	30	0	0
Centrum energy plusTM, GSK USA	5.6	20	400	8	400	162	968	40.2	7.5	500	120	55	50
Centrum cardioTM, GSK USA	1.4	3	400	5	200	162	2668	unclear	5	1000	120	30	100
Centrum silverTM, GSK USA	1.5	25	400	0	1000	220	2500	unclear	11	500	60	19	50
BN chewable multivitaminTM, bnmulti Australia	5	250	250	9	500	300.4	1709	10	7.5	375	60	30	52.5
BN MultivitaminTM, bnmulti Australia	4.9	250	250	12	500	0.4	1709	10	7.5	750	60	30	52.5
Cenovis multivitaminTM, Sanofi-aventis Healthcare Australia	10	2	0	5	400	10	1250	6.7	1.5	10000	75	0	36
Cenovis 50+ multivitaminTM, Sanofi-aventis Healthcare Australia	4	50	300	5	154	210	2207	13.47	15	1000	45	25	15
Cenovis women’s multivitaminTM, Sanofi-aventis Healthcare Australia	4	10	300	5	200	170	2000	18.2	5	1000	120	25	50
Cenovis men’s multivitaminTM, Sanofi-aventis Healthcare Australia	4	5	300	5	200	170	2000	27.3	15	1000	120	25	50
Cenovis mega BTM, Sanofi-aventis Healthcare Australia	50	50	200	0	0	0	0	0	0	0	100	0	0
Nature’s way adult vita gummie multivitaminTM, Nature’s way Australia	0.35	0.75	69	0	100	5	0	3.5	1	0	20	0	5
Nature’s way adult vita gummie womenTM, Nature’s way Australia	0	1.25	100	500	100	7.5	0	5.99	1.5	0	40	0	0
Nature’s way adult vita gummie menTM, Nature’s way Australia	0.2	1.2	69	0	100	0	0	4.99	2.5	0	22.5	50	7.5
Nature’s way vita gummie hair, skin & nailTM, Nature’s way Australia	0	0	0	0	0	0	0	5.03	2.5	0	12.5	0	0
Nature’s way multivitamin capsuleTM, Nature’s way Australia	0.7	2	100	1.9	300	10	433	2.1	0	19.97	25	0	30
Swisse women’s ultiviteTM, Swisse Wellness Australia	50	50	500	4.9	200	42	0	33.5	5	58	165.2	26	47.16
Swisse men’s ultiviteTM, Swisse Wellness Australia	30	30	500	3	200	21	0	33.5	6	28	165.2	26	57.89
Nature’s own mega potency women’s multivitaminTM, Sanofi-aventis Healthcare Australia	50	50	300	4.9	200	100	0	27.7	10	700	175	26	75
Nature’s own mega potency men multivitaminTM, Sanofi-aventis Healthcare Australia	50	40	300	4.9	200	60	0	27.7	15	28	175	26	75
Blackmores hair, skin & nailsTM, Blackmores Australia	0	0	150	3	0	0	555.6	0	7.5	0	30	0	0
Blackmores pregnancy goldTM, Blackmores Australia	0.7	1.3	250	5	500	50	1333	3.5	5.5	0	30	32.5	35
BeroccaTM, Bayer Australia	15	10	400	0	0	100	0	0	10	0	500	0	100
SupradynTM, Bayer Australia	9	4	200	1.5	7.5	100	0	6.7	1	500	80	0	9
Ethical nutrients super multivitaminTM, Ethical Nutrients Australia	50	500	500	5	400	100	2778	33.6	5	170	200	26	75
Voost multivitaminTM, voostvitamins Australia	1.1	2.5	200	10	200	0	0	12	10	0	80	0	58
Caltrate bone and muscleTM, Pfizer Australia	0	0	0	0	1000	600	0	0	7.5	500	0	0	0
VitaminoriumTM, Vitaminorum Australia	10	5	100	5	0	70	0	7	2	0	80	0	38
Wagner super bio magnesiumTM, Wagner Health Australia	0	0	0	0	100	0	0	0	0	0	50	0	500
Carusos natural health ultra max women’s super multi 60 tablet, Carusos Health Australia	50	50	500	5	500	115.6	0	16.8	10	200	100	75	50
